# Supplementary material for: Bma-LAD-2, an Intestinal Cell Adhesion Protein, as a Potential Therapeutic Target for Lymphatic Filariasis
Source: mBio. 2022 Apr 27;13(3):e03742-21. doi: 10.1128/mbio.03742-21 (PMC9239158; doi:10.1128/mbio.03742-21)
Supplement: DATA SET S1 [file mbio.03742-21-s0002.xlsx]

## Sheet: Sheet1
Junction Length Control Worms				Junction Length Treated Worms				Conversion Factor
	Length (ImageJ)	Converted Length (nm)			Length (ImageJ)	Converted Length (nm)		247.34
1	3.576	823.66		1	3.465	798.093		225.15
2	4.115	947.808		2	1.907	439.239		262.77
3	3.089	711.489		3	4.95	1140.13		196.98
4	3.861	889.304		4	2.726	627.88		206.58
5	16.591	3821.41		5	4.766	1097.75		232.29
6	10.582	2437.35		6	4.169	960.246		228.63
7	3.877	892.989		7	1.987	457.666		242.93
8	2.155	496.361		8	1.458	335.821		Avg = 230.33
9	2.664	613.599		9	3.585	825.733
10	10.71	2466.83		10	2.967	683.389
11	3.08	709.416		11	3.082	709.877		Control vs Treated
12	2	460.66		12	2.163	498.204		Mann Whitney Test
13	5.57	1282.94		13	2.195	505.574		p=0.0004 (Two-tailed)
14	5.117	1178.6		14	2.571	592.178
15	2.528	582.274		15	2.186	503.501
16	3.841	884.698		16	4.849	1116.87
17	3.685	848.766		17	1.319	303.805
18	4.804	1106.51		18	2.129	490.373
19	5.56	1280.63		19	0.903	207.988
20	3.311	762.623		20	0.973	224.111
21	2.688	619.127		21	8.081	1861.3
22	2.797	644.233		22	4.129	951.033
23	2.926	673.946		23	1.458	335.821
24	2.467	568.224		24	2.498	575.364
25	14.537	3348.31		25	1.606	369.91
26	2.531	582.965		26	2.382	548.646
27	3.146	724.618		27	2.539	584.808
28	2.708	623.734		28	2.009	462.733
29	1.979	455.823		29	2.157	496.822
30	5.425	1249.54		30	2.618	603.004
31	2.53	582.735		31	7.873	1813.39
32	2	460.66		32	2.295	528.607
33	3.105	715.175		33	2.55	587.341
34	3.114	717.248		34	3.443	793.026
35	8.784	2023.22		35	1.765	406.532
36	2.945	678.322		36	0.959	220.886
37	2.533	583.426		37	1.259	289.985
38	3.26	750.876		38	1.094	251.981
Avg	4.48	1031.58		Avg	2.76	636.83
Min		455.88		Min		208
Max		3348.31		Max		1861
SD		777.5		SD		379.1
SEM		126.1		SEM		61.5
